# Supplementary material for: Identification of WRKY Gene Family from Dimocarpus longan and Its Expression Analysis during Flower Induction and Abiotic Stress Responses
Source: Int J Mol Sci. 2018 Jul 25;19(8):2169. doi: 10.3390/ijms19082169 (PMC6121330; doi:10.3390/ijms19082169)
Supplement: Supplementary file 1 [file ijms-19-02169-s001.zip]

Archive with 10 entries (9 files):
- ijms-319863-SI/
- ijms-319863-SI/Supplementary  Figure S1.tif
- ijms-319863-SI/Supplementary  Table S1.xls
- ijms-319863-SI/Supplementary  Table S2.xls
- ijms-319863-SI/Supplementary  Table S3.xls
- ijms-319863-SI/Supplementary  Table S5.xls
- ijms-319863-SI/Supplementary  Table S6.xls
- ijms-319863-SI/Supplementary  Table S7.xls
- ijms-319863-SI/Supplementary  Table S8.xls
- ijms-319863-SI/Supplementary Table S4.xls
