# Supplementary material for: Identification of WRKY Gene Family from Dimocarpus longan and Its Expression Analysis during Flower Induction and Abiotic Stress Responses
Source: Int J Mol Sci. 2018 Jul 25;19(8):2169. doi: 10.3390/ijms19082169 (PMC6121330; doi:10.3390/ijms19082169)
Supplement: Supplementary file 1 [file ijms-19-02169-s001.zip › ijms-319863-SI/Supplementary Table S1.xls]

## Sheet: Sheet1
Supplementary Table S1.The candidate WRKY genes and their protein structure found in longan genome.
Gene name	Gene locus ID	Location	WRKY motif	zinc finger motif	Group
DlWRKY3	Dlo_026149.1	scaffold6:1127159:1130416	WRKYGQK	C–X4–C–X22–23–HXH	I
DlWRKY6	Dlo_002181.1	scaffold11:1861336:1864296	WRKYGQK	C–X4–C–X22–23–HXH	I
DlWRKY8	Dlo_013053.2	scaffold24:1070557:1072933	WRKYGQK	C–X4–C–X22–23–HXH	I
DlWRKY14	Dlo_028963.1	scaffold71:878665:881164	WRKYGQK	C–X4–C–X22–23–HXH	I
DlWRKY18	Dlo_003898.1	scaffold124:605265:607367	WRKYGQK	C–X4–C–X22–23–HXH	I
DlWRKY28	Dlo_012878.1	scaffold238:352167:354143	WRKYGQK	C–X4–C–X22–23–HXH	I
DlWRKY30	Dlo_013413.1	scaffold247:267246:270528	WRKYGQK	C–X4–C–X22–23–HXH	I
DlWRKY38	Dlo_023764.1	scaffold524:170088:173717	WRKYGQK	C–X4–C–X22–23–HXH	I
DlWRKY42	Dlo_027244.2	scaffold640:85638:89083	WRKYGQK	C–X4–C–X22–23–HXH	I
DlWRKY44	Dlo_027614.1	scaffold657:107511:111179	WRKYGQK	C–X4–C–X22–23–HXH	I
DlWRKY46	Dlo_029939.1	scaffold757:33093:37889	WRKYGQK	C–X4–C–X22–23–HXH	I
DlWRKY9	Dlo_015501.2	scaffold29:1782026:1783019	WRKYGQK	C-X4–5-C-X23-HXH	IIa
DlWRKY10	dlo_037126.1	scaffold29:1793158:1794294	WRKYGQK	C-X4–5-C-X23-HXH	IIa
DlWRKY23	Dlo_008610.1	scaffold176:75022:76492	WRKYGQK	C-X4–5-C-X23-HXH	IIa
DlWRKY4	Dlo_026267.1	scaffold6:2195842:2200859	WRKYGQK	C-X4–5-C-X23-HXH	IIb
DlWRKY7	Dlo_012455.1	scaffold23:1107291:1111499	WRKYGQK	C-X4–5-C-X23-HXH	IIb
DlWRKY20	Dlo_004435.1	scaffold129:429868:432959	WRKYGQK	C-X4–5-C-X23-HXH	IIb
DlWRKY39	Dlo_025188.1	scaffold568:191129:193577	WRKYGQK	C-X4–5-C-X23-HXH	IIb
DlWRKY41	Dlo_026484.1	scaffold607:21585:23785	WRKYGQK	C-X4–5-C-X23-HXH	IIb
DlWRKY45	Dlo_029034.1	scaffold711:179562:181398	WRKYGQK	C-X4–5-C-X23-HXH	IIb
DlWRKY53	Dlo_002663.1	scaffold1135:95286:97669	WRKYGQK	C-X4–5-C-X23-HXH	IIb
DlWRKY2	Dlo_026119.1	scaffold6:875263:878308	WRKYGQK	C-X4–5-C-X23-HXH	IIc
DlWRKY12	Dlo_019125.1	scaffold38:1882835:1883726	WRKYGQK	C-X4–5-C-X23-HXH	IIc
DlWRKY15	Dlo_031097.1	scaffold81:147303:148636	WRKYGQK	C-X4–5-C-X23-HXH	IIc
DlWRKY19	Dlo_003928.1	scaffold124:1058067:1061659	WRKYGKK	C-X4–5-C-X23-HXH	IIc
DlWRKY22	Dlo_008126.1	scaffold168:307774:310141	WRKYGQK	C-X4–5-C-X23-HXH	IIc
DlWRKY27	Dlo_012276.1	scaffold229:13116:15182	WRKYGQK	C-X4–5-C-X23-HXH	IIc
DlWRKY29	Dlo_013340.1	scaffold245:258019:261130	WRKYGQK	C-X4–5-C-X23-HXH	IIc
DlWRKY31	Dlo_014324.1	scaffold266:341214:343700	WRKYGQK	C-X4–5-C-X23-HXH	IIc
DlWRKY33	Dlo_015144.1	scaffold286:195837:198196	WRKYGQK	C-X4–5-C-X23-HXH	IIc
DlWRKY34	Dlo_015224.1	scaffold287:217068:218497	WRKYGQK	C-X4–5-C-X23-HXH	IIc
DlWRKY49	Dlo_031936.1	scaffold858:266912:269300	WRKYGQK	C-X4–5-C-X23-HXH	IIc
DlWRKY50	Dlo_032595.1	scaffold896:87649:89238	WRKYGQK	C-X4–5-C-X23-HXH	IIc
DlWRKY52	Dlo_001658.1	scaffold1077:66972:68290	WRKYGQK	C-X4–5-C-X23-HXH	IIc
DlWRKY1	Dlo_000299.1	scaffold1:3145979:3147233	WRKYGQK	C-X4–5-C-X23-HXH	IId
DlWRKY13	Dlo_023965.1	scaffold53:1206068:1207919	WRKYGQK	C-X4–5-C-X23-HXH	IId
DlWRKY35	Dlo_016828.1	scaffold322:63655:67562	WRKYGQK	C-X4–5-C-X23-HXH	IId
DlWRKY37	Dlo_023098.1	scaffold502:191885:193351	WRKYGQK	C-X4–5-C-X23-HXH	IId
DlWRKY43	Dlo_027361.1	scaffold648:191661:193182	WRKYGQK	C-X4–5-C-X23-HXH	IId
DlWRKY55	Dlo_010873.1	scaffold2042:2013:3910	WRKYGQK	C-X4–5-C-X23-HXH	IId
DlWRKY16	Dlo_033905.1	scaffold98:272537:275137	WRKYGQK	C-X4–5-C-X23-HXH	IIe
DlWRKY21	Dlo_008095.1	scaffold167:682922:683969	WRKYGQK	C-X4–5-C-X23-HXH	IIe
DlWRKY32	Dlo_015139.1	scaffold286:162902:164294	WRKYGQK	C-X4–5-C-X23-HXH	IIe
DlWRKY40	Dlo_025974.1	scaffold597:89062:90386	WRKYGQK	C-X4–5-C-X23-HXH	IIe
DlWRKY51	Dlo_033966.1	scaffold980:88739:90132	WRKYGQK	C-X4–5-C-X23-HXH	IIe
DlWRKY54	Dlo_004749.1	scaffold1314:73982:75144	WRKYGQK	C-X4–5-C-X23-HXH	IIe
DlWRKY5	Dlo_030713.1	scaffold8:184175:186167	WRKYGQK	C-X7-C-X23-HXC	III
DlWRKY11	Dlo_016404.1	scaffold31:1522675:1524675	WRKYGQK	C-X7-C-X23-HXC	III
DlWRKY17	Dlo_001368.1	scaffold105:274029:278833	WRKYGQK	C-X7-C-X23-HXC	III
DlWRKY24	Dlo_009865.1	scaffold192:233555:234849	WRKYGQK	C-X7-C-X23-HXC	III
DlWRKY25	Dlo_011410.1	scaffold213:248908:250725	WRKYGQK	C-X7-C-X23-HXC	III
DlWRKY26	Dlo_011411.1	scaffold213:253855:257080	WRKYGQK	C-X7-C-X23-HXC	III
DlWRKY36	Dlo_022548.1	scaffold487:170363:175747	WRKYGQK	C-X7-C-X23-HXC	III
DlWRKY47	Dlo_031466.1	scaffold829:42224:45497	WKKYRQK	C-X7-C-X23-HXC	III
DlWRKY48	Dlo_031469.1	scaffold829:58277:59797	WRKYGQK	C-X7-C-X23-HXC	III
	Dlo_007676.1	scaffold161:371462:373002	none	C–X4-5–C–X22–23–HXH
	Dlo_032703.1	scaffold9:718978:719244	none	C–X4-5–C–X22–23–HXH
	Dlo_028398.1	scaffold691:24911:25419	none	none
	dlo_037584.1	scaffold29:1793158:1794282	WRKYGQK	C–X4-5–C–X22–23–HXH	redundant gene (DlWRKY10)
