# Supplementary material for: Identification of WRKY Gene Family from Dimocarpus longan and Its Expression Analysis during Flower Induction and Abiotic Stress Responses
Source: Int J Mol Sci. 2018 Jul 25;19(8):2169. doi: 10.3390/ijms19082169 (PMC6121330; doi:10.3390/ijms19082169)
Supplement: Supplementary file 1 [file ijms-19-02169-s001.zip › ijms-319863-SI/Supplementary Table S2.xls]

## Sheet: Sheet1
Supplementary Table S2. The information for each motif of DlWRKYs.
Motif	E-value	Sites	Width	Best possible match	Motif annotation
Motif 1	4.4e-1217	55	29	ILDDGYRWRKYGQKVVKGSPYPRSYYRCT	WRKY domain 1
Motif 2	6.5e-907	54	29	CPVRKQVZRSSEDPSIVITTYEGEHNHPV	WRKY domain 2
Motif 3	3.3e-234	12	29	GYNWRKYGQKQVKGSEYPRSYYKCTHPNC	WRKY domain 3
Motif 4	1.6e-157	12	29	VKKKVERSHDGQITEIIYKGEHNHPKPQP	WRKY domain 4
Motif 5	2.5e-127	28	21	KKGQKKVREPRVAVQTRSEVD	No match
Motif 6	1.2e-52	8	21	RCHCSKRRKLRVKRVIRVPAI	Zn-cluster domain
Motif 7	6.7e-51	9	28	IEAATAAITSDPNFTAALAAAISSIIGN	No match
Motif 8	4.7e-50	7	25	PVAATAMASTTSAAASMLLSGSSTS	SignalP
Motif 9	3.2e-46	8	34	LGRVKEENKRLKMMLEQIMKBYNALQMQLFDIMQ	Coil
Motif 10	3.6e-22	7	24	PYFTIPPGLSPTALLDSPVFLSNS	No match
Motif 11	1e-21	2	50	NVDLPIDFEFSAEFSEENTAKNCAVDSVNDVKFSNIMVMNDNYGNMEMHC	No match
Motif 12	2.1e-21	12	15	GKEGDDDEPESKRRK	No match
Motif 13	1.6e-16	2	50	GQKGVSIADFDDHPATGDCGGGGGGGGSGSMRASIAERRAAKCGFNAEKI	No match
Motif 14	1.5e-15	2	50	TWDRLTAVEIVFSFTQLIVAYIDIVLKILRIKINCNYKASALPLAFAIVV	No match
Motif 15	4.8e-15	2	50	ALPFDELLDKSENGGSCLRVAGGPVWRNIEDSLKDIKLGRELRIDCPERT	No match
