# Supplementary material for: Identification of WRKY Gene Family from Dimocarpus longan and Its Expression Analysis during Flower Induction and Abiotic Stress Responses
Source: Int J Mol Sci. 2018 Jul 25;19(8):2169. doi: 10.3390/ijms19082169 (PMC6121330; doi:10.3390/ijms19082169)
Supplement: Supplementary file 1 [file ijms-19-02169-s001.zip › ijms-319863-SI/Supplementary Table S3.xls]

## Sheet: Sheet1
Supplementary Table S3. FPKM values of DlWRKY genes in nine tissues of longan.
longan WRKY genes	Different tissues
	Flower	Flower_bud	Leaf	Pericarp	Pulp	Root	Seed	Stem	Young fruit
DlWRKY1	163.96	124.46	533.78	111.63	0.35	100.38	15.2	468.19	181.78
DlWRKY2	23.52	19.42	47.94	73.51	78.53	23.82	7.94	26.92	52.38
DlWRKY3	43.11	39.42	41.57	20.43	5.68	19.07	10.68	44.59	21.86
DlWRKY4	27.58	11.67	16.57	25.39	0.91	8.87	0.21	15.27	19.49
DlWRKY5	36.42	56.5	313.31	758.06	1.95	10.61	4.06	559.48	450.44
DlWRKY6	615.83	422.31	474.84	364.3	25.88	137.95	63.34	404.88	141.85
DlWRKY7	2.18	1.56	7.11	1.14	0	16.61	0.73	1.43	1.21
DlWRKY8	78.71	28.07	69.14	239	3.99	18.63	7.98	88.12	35.81
DlWRKY9	351.92	171.26	174.47	1193.11	6.79	25.69	19.18	298.8	631.66
DlWRKY10	0	0	0	0	0	0	0	3.87	12.4
DlWRKY11	0.14	0.59	178.27	9.8	0	30.39	2.67	22.15	96.78
DlWRKY12	0.31	4.04	4.74	8.44	0.42	0.77	0.87	6.55	21.74
DlWRKY13	64.88	49.33	34.98	37.44	46.75	92	57.1	83.03	77.67
DlWRKY14	144.98	149.45	49.31	131.68	3.16	104.42	94.82	69.78	81.71
DlWRKY15	16.7	12.43	33.07	4.28	0	12.33	4.04	44.01	13.42
DlWRKY16	21.13	9.22	0.17	1.33	0.13	4.21	0	0.57	2.65
DlWRKY17	16.51	15.72	7.09	6.52	0.52	0.84	0	20.62	15.14
DlWRKY18	2.45	4.04	32.27	2.87	0	1.94	1.46	1.19	1.15
DlWRKY19	1.39	4.47	11.86	20.27	0.31	22.9	4.9	29.02	16.3
DlWRKY20	50.12	7.28	0.71	1.43	0	13.02	0.08	2.36	0.57
DlWRKY21	4.27	1.75	2.05	18.49	0.27	67.02	0.19	10.38	4.54
DlWRKY22	0	0.43	0	0	0	0	0	0	0
DlWRKY23	178.84	141.47	231.71	591.41	13.63	11.18	21.69	320.12	431.12
DlWRKY24	326.46	168.5	283.76	1275.38	16.14	15.33	61.16	476.79	346.42
DlWRKY25	2.73	15.56	28.34	41.47	0	19.51	5.15	50.11	40.93
DlWRKY26	0.38	0.54	1.37	0.57	0	0	0	0.29	0.56
DlWRKY27	577.72	178.46	0.83	23.04	0.38	0.52	2.08	34.62	27.49
DlWRKY28	35.6	39.88	69.76	42.67	23.29	31.56	21.94	40.84	50.16
DlWRKY29	5.01	2.92	2.63	12.9	0.28	77.05	10.57	25.95	11.21
DlWRKY30	40.91	37.54	40.41	30.21	40.46	62.55	40.06	35.02	20.41
DlWRKY31	1.76	4.49	19.04	1.48	0	48.4	3.85	20.7	0.74
DlWRKY32	166.84	78.64	97.17	132.96	8.17	5.72	9.84	154.19	66.85
DlWRKY33	0.48	4.1	0	0.8	0	11.09	0	0.83	2.14
DlWRKY34	105.9	45.46	0	5.98	0.42	4.22	16.16	5.46	3.51
DlWRKY35	309.39	100.06	140.18	115.9	10.39	50.22	28.8	246.32	338.11
DlWRKY36	0.3	0.55	3.7	2.57	0.57	0	0.75	0.25	1.5
DlWRKY37	241.34	108.72	91.94	291.3	9.62	71.25	46.4	157.46	60.15
DlWRKY38	56.86	43.35	465.27	92.07	11.72	35.01	33.09	80.65	35.76
DlWRKY39	28.77	15.1	5.67	54.08	11.14	11.46	5.79	2.96	17.44
DlWRKY40	0.76	2.87	0.11	0.86	0.34	0.62	0.23	2.51	0.71
DlWRKY41	0	0	0	0.13	0	0.28	0	0	0.52
DlWRKY42	0.66	14.62	0.35	0.68	0	0.15	0.11	0.21	0.07
DlWRKY43	11.17	32.83	0.12	0.66	0	41.42	4.59	0.68	0.33
DlWRKY44	6.52	8.88	4.7	20.24	5.97	41.77	15.44	13.21	12.52
DlWRKY45	1.27	0.39	0.15	0.1	0	2.32	0.58	1.89	0.1
DlWRKY46	26.22	38.64	141.07	37.7	28.71	66.98	28.49	87.21	57.09
DlWRKY47	0	0	0	0.16	0.37	0	0	0.16	0
DlWRKY48	0	0.15	0.12	0	0	0	0	0	0.32
DlWRKY49	465.53	365.75	265.19	279.5	8.99	39.22	35.76	287.05	89.99
DlWRKY50	89.3	49.21	90.88	150.33	39.31	11.9	4.81	103.53	80.43
DlWRKY51	61.19	21.52	19.51	8.59	0	7.28	0	152.24	4.78
DlWRKY52	256.13	331.5	1486.72	601.41	112.69	143.33	126.01	736.26	1141.21
DlWRKY53	15.9	20.77	54.35	7.2	12.97	22.26	3.96	22.01	41.04
DlWRKY54	14.5	33.87	63.59	39.49	10.34	53.98	14.83	10.51	36.25
DlWRKY55	3.47	3.43	1.05	1.87	0	29.3	5.61	39.77	3.41
