# Supplementary material for: Identification of WRKY Gene Family from Dimocarpus longan and Its Expression Analysis during Flower Induction and Abiotic Stress Responses
Source: Int J Mol Sci. 2018 Jul 25;19(8):2169. doi: 10.3390/ijms19082169 (PMC6121330; doi:10.3390/ijms19082169)
Supplement: Supplementary file 1 [file ijms-19-02169-s001.zip › ijms-319863-SI/Supplementary Table S5.xls]

## Sheet: Sheet1
Supplementary Table S5. Details of the cis-elements identified in this study.
Light-responsive	3-AF1 binding site	light responsive element
	G-box	cis-acting regulatory element involved in light responsiveness
	ACE	cis-acting element involved in light responsiveness
	Box I	light responsive element
	H-box	cis-acting regulatory element involved in light responsiveness
	Sp1	light responsive element
	MRE	MYB binding site involved in light responsiveness
	GT1-motif	light responsive element
Circadian	Circadian	cis-acting regulatory element involved in circadian control
Stress-responsive	Box-W1	fungal elicitor responsive element
	LTR	cis-acting element involved in low-temperature responsiveness
	TC-rich repeats	cis-acting element involved in defense and stress responsiveness
	ARE	cis-acting regulatory element essential for the anaerobic induction
	MBS	MYB binding site involved in drought-inducibility
	WUN-motif	wound-responsive element
	HSE	cis-acting element involved in heat stress responsiveness
Hormone-responsive	AuxRR-core	cis-acting regulatory element involved in auxin responsiveness
	TCA-element	cis-acting element involved in salicylic acid responsiveness
	CGTCA-motif	cis-acting regulatory element involved in the MeJA-responsiveness
	TGACG-motif	cis-acting regulatory element involved in the MeJA-responsiveness
	GARE-motif	gibberellin-responsive element
	P-box	gibberellin-responsive element
	ERE	ethylene-responsive element
Meristem-related	CCGTCC-box	cis-acting regulatory element related to meristem specific activation
	CAT-box	cis-acting regulatory element related to meristem expression
