# Supplementary material for: Identification of WRKY Gene Family from Dimocarpus longan and Its Expression Analysis during Flower Induction and Abiotic Stress Responses
Source: Int J Mol Sci. 2018 Jul 25;19(8):2169. doi: 10.3390/ijms19082169 (PMC6121330; doi:10.3390/ijms19082169)
Supplement: Supplementary file 1 [file ijms-19-02169-s001.zip › ijms-319863-SI/Supplementary Table S6.xls]

## Sheet: Sheet1
Supplementary Table S6. Predicted cis-elements in the promoter of the DlWRKY genes.
Gene name	Gene locus ID	3-AF1 binding site	G-box	ACE	Box I	H-box	Sp1	MRE	GT1-motif	circadian	Box-W1	LTR	TC-rich repeats	ARE	MBS	WUN-motif	HSE	AuxRR-core	TCA-element	CGTCA-motif	TGACG-motif	GARE-motif	P-box	ERE	CCGTCC-box	CAT-box
DlWRKY1	Dlo000299.1	1	1	0	0	0	0	0	0	3	4	1	5	0	0	0	0	0	1	1	1	1	0	0	1	0
DlWRKY2	Dlo026119.1	1	0	0	1	0	0	1	1	0	0	0	4	0	0	0	4	0	2	3	3	0	1	1	0	0
DlWRKY3	Dlo026149.1	0	4	0	3	0	0	0	0	2	1	2	2	6	2	0	1	0	1	2	2	0	0	0	0	0
DlWRKY4	Dlo026267.1	0	4	1	3	0	0	1	1	1	3	1	0	1	3	0	0	0	2	1	1	1	0	1	0	0
DlWRKY5	Dlo030713.1	0	1	0	1	0	2	1	2	0	0	0	2	3	1	0	0	1	1	2	2	0	1	0	0	1
DlWRKY6	Dlo002181.1	0	2	1	1	0	1	0	0	1	2	1	1	0	2	0	1	0	0	0	0	0	1	1	0	0
DlWRKY7	Dlo012455.1	0	2	1	3	0	0	0	2	1	3	0	2	1	2	0	1	1	0	1	1	1	0	1	0	0
DlWRKY8	Dlo013053.2	2	1	0	2	0	3	0	0	2	4	0	1	5	1	0	0	0	1	2	2	0	0	0	0	0
DlWRKY9	Dlo015501.2	1	1	0	1	0	1	1	0	2	3	0	0	1	2	1	0	0	1	2	2	3	0	0	0	0
DlWRKY10	Dlo037126.1	1	1	0	0	0	2	0	1	2	1	0	1	5	1	1	0	0	0	1	1	1	1	0	0	0
DlWRKY11	Dlo016404.1	0	1	0	0	0	0	0	0	0	0	1	0	1	0	0	2	0	0	0	0	0	0	0	0	1
DlWRKY12	Dlo019125.1	0	1	1	3	0	2	0	2	2	5	1	0	0	4	0	1	0	1	0	0	0	1	1	0	1
DlWRKY13	Dlo023965.1	0	0	0	0	0	2	0	1	0	0	1	1	3	6	0		0	2	1	1	2	1	0	0	0
DlWRKY14	Dlo028963.1	0	1	1	0	0	1	0	2	1	0	0	2	2	4	0	1	0	2	1	1	1	0	0	0	0
DlWRKY15	Dlo031097.1	0	2	1	0	0	0	0	0	0	3	0	0	0	1	0	2	0	0	2	2	0	0	0	0	1
DlWRKY16	Dlo033905.1	0	1	2	0	0	1	0	1	0	2	0	0	3	1	0	1	0	2	0	0	0	0	0	0	0
DlWRKY17	Dlo001368.1	0	1	1	8	1	1	0	0	3	0	0	0	4	0	0	0	0	2	1	1	0	0	0	1	1
DlWRKY18	Dlo003898.1	0	1	1	2	0	2	0	1	1	0	0	0	5	2	0	0	0	0	0	0	1	1	0	0	0
DlWRKY19	Dlo003928.1	0	7	3	0	0	1	0	1	2	1	0	3	1	2	0	1	0	1	1	1	1	0	0	0	0
DlWRKY20	Dlo004435.1	1	2	0	5	0	0	0	2	1	0	0	0	0	1	0	1	0	0	2	2	0	0	2	1	0
DlWRKY21	Dlo008095.1	0	2	0	2	0	1	2	3	2	0	0	0	2	0	0	0	0	0	1	1	0	0	0	0	2
DlWRKY22	Dlo008126.1	0	3	3	0	0	2	0	0	4	1	0	1	1	1	0	4	0	0	1	1	2	0	0	0	0
DlWRKY23	Dlo008610.1	0	3	1	1	0	1	0	0	1	2	0	1	1	0	0	0	0	1	1	1	0	0	0	0	0
DlWRKY24	Dlo009865.1	0	1	1	3	0	0	0	0	0	2	0	1	1	0	0	3	0	0	2	2	0	0	2	0	0
DlWRKY25	Dlo011410.1	1	2	0	1	0	2	0	0	2	1	0	1	6	0	0	4	0	1	1	1	0	0	1	0	1
DlWRKY26	Dlo011411.1	0	1	0	2	0	0	0	1	3	1	0	0	4	0	0	3	0	0	1	1	0	1	0	0	0
DlWRKY27	Dlo012276.1	1	1	0	1	0	0	0	3	1	0	0	0	2	1	0	1	0	0	0	0	1	0	0	0	0
DlWRKY28	Dlo012878.1	1	1	0	0	0	0	1	0	3	0	1	0	1	1	0	1	0	2	2	2	1	0	0	0	2
DlWRKY29	Dlo013340.1	1	1	0	0	0	5	0	3	0	1	0	1	2	2	0	2	0	3	0	0	0	2	0	0	0
DlWRKY30	Dlo013413.1	0	3	1	0	0	1	0	1	3	1	0	1	4	1	0	3	0	2	0	0	0	0	0	0	0
DlWRKY31	Dlo014324.1	1	0	1	2	0	0	1	1	3	1	0	4	0	1	0	1	0	1	1	1	2	1	0	0	0
DlWRKY32	Dlo015139.1	1	3	0	1	0	2	0	0	0	0	1	2	5	2	0	0	0	1	1	1	1	0	0	1	0
DlWRKY33	Dlo015144.1	0	1	0	2	0	1	0	1	3	2	0	2	1	3	0	1	0	1	2	2	1	0	1	0	1
DlWRKY34	Dlo015224.1	0	1	1	1	0	0	0	2	1	0	0	3	3	0	0	0	0	1	0	0	1	2	0	0	0
DlWRKY35	Dlo016828.1	0	3	0	1	0	4	0	0	3	0	1	1	2	5	0	0	1	0	4	4	0	0	0	0	0
DlWRKY36	Dlo022548.1	0	1	0	1	0	1	0	6	3	1	0	2	0	2	0	3	1	2	0	0	0	0	0	0	1
DlWRKY37	Dlo023098.1	0	1	0	1	0	0	0	1	1	3	0	3	2	1	0	1	0	1	3	3	1	2	0	0	0
DlWRKY38	Dlo023764.1	0	0	0	2	0	0	0	0	2	0	0	2	2	4	0	0	0	0	1	1	1	0	1	0	0
DlWRKY39	Dlo025188.1	0	5	1	0	0	0	0	1	0	0	0	1	1	1	0	0	0	0	5	5	0	0	0	1	1
DlWRKY40	Dlo025974.1	0	1	0	2	0	0	0	0	1	0	0	1	2	2	0	1	0	0	0	0	1	0	0	1	0
DlWRKY41	Dlo026484.1	0	0	0	0	0	0	0	1	3	0	0	1	0	2	0	0	0	0	0	0	0	0	0	0	0
DlWRKY42	Dlo027244.2	0	3	3	0	0	2	0	0	4	1	0	2	1	1	0	3	0	0	1	1	2	0	0	0	0
DlWRKY43	Dlo027361.1	0	1	0	3	0	2	1	0	2	1	0	0	2	2	0	1	0	0	0	0	1	0	1	0	0
DlWRKY44	Dlo027614.1	0	1	0	3	0	0	1	2	4	1	1	1	5	1	0	4	0	1	0	0	0	0	1	0	1
DlWRKY46	Dlo029939.1	0	1	0	2	0	0	0	2	3	0	2	2	1	1	2	2	0	2	1	1	2	0	1	0	0
DlWRKY47	Dlo031466.1	0	0	0	0	0	3	0	2	0	0	1	0	0	2	0	0	0	1	2	2	1	0	0	0	0
DlWRKY48	Dlo031469.1	0	0	0	1	0	1	0	0	0	0	1	0	4	1	1	0	0	3	2	2	0	0	0	0	0
DlWRKY49	Dlo031936.1	0	1	0	0	0	0	0	0	2	0	0	0	3	1	0	2	0	1	2	2	0	0	0	2	0
DlWRKY50	Dlo032595.1	0	2	2	0	0	1	0	1	2	2	0	1	4	2	0	1	0	1	0	0	1	0	0	1	0
DlWRKY51	Dlo033966.1	0	0	0	3	0	0	0	0	3	0	0	3	2	0	0	1	0	0	0	0	0	0	1	0	1
DlWRKY52	Dlo001658.1	0	3	0	0	0	0	0	1	0	3	0	1	1	4	0	0	0	0	0	0	0	0	0	0	1
DlWRKY53	Dlo002663.1	0	1	1	0	0	0	0	0	0	0	1	1	2	0	1	0	0	1	0	0	1	1	0	0	0
DlWRKY54	Dlo004749.1	0	3	3	0	0	2	0	0	2	0	0	1	1	0	0	0	0	0	0	0	1	1	0	0	0
DlWRKY55	Dlo010873.1	0	3	0	2	0	1	2	1	0	1	0	2	3	1	0	1	0	0	0	0	3	0	0	0	0
