# Supplementary material for: Identification of WRKY Gene Family from Dimocarpus longan and Its Expression Analysis during Flower Induction and Abiotic Stress Responses
Source: Int J Mol Sci. 2018 Jul 25;19(8):2169. doi: 10.3390/ijms19082169 (PMC6121330; doi:10.3390/ijms19082169)
Supplement: Supplementary file 1 [file ijms-19-02169-s001.zip › ijms-319863-SI/Supplementary Table S7.xls]

## Sheet: Sheet1
Supplementary Table S7. The WRKY gene number and genome size of different species.
Species	Gene number	Genome size (Mb)
longan	55	471.88
Arabidopsis	72	119
Rice	102	466
Grape	59	487
Common bean	88	587
