# Supplementary material for: Identification of WRKY Gene Family from Dimocarpus longan and Its Expression Analysis during Flower Induction and Abiotic Stress Responses
Source: Int J Mol Sci. 2018 Jul 25;19(8):2169. doi: 10.3390/ijms19082169 (PMC6121330; doi:10.3390/ijms19082169)
Supplement: Supplementary file 1 [file ijms-19-02169-s001.zip › ijms-319863-SI/Supplementary Table S8.xls]

## Sheet: Sheet1
Supplementary Table S8. Primers used in quantitative RT-PCR of DlWRKY genes.
Genes	Primers used in quantitative RT-PCR(5′→3′)
DlWRKY1	Forwards：	CTTCAGCTGGTGGGAATTCG
	Reverse：	AAGTTCTCGGAGGTGCACTT
DlWRKY2	Forwards：	CGAGCATGACTTCCTGTTCG
	Reverse：	CCGCCCTTACTACTGTCTGT
DlWRKY3	Forwards：	ACAGAGGGCAGCATAACCAT
	Reverse：	TTCGGCATCATCCACTTCCT
DlWRKY4	Forwards：	ATGGACTGCAGACTTGAGCT
	Reverse：	GCATTGTTGGGGTGTCACAT
DlWRKY5	Forwards：	TAATCCAGCTACCGTGGCAT
	Reverse：	CGCTATTGTCCAACCCCTCT
DlWRKY6	Forwards：	CTCAGTCTACACGGCGATCA
	Reverse：	TTGCAACAGAGTCCATCTGC
DlWRKY7	Forwards：	TCGTCATCAAGCTCACACCT
	Reverse：	AGAAGATGGTGCAGTGGTGA
DlWRKY8	Forwards：	GCCAATCATTCCCACCCATC
	Reverse：	CCGGGGTTCTTCTTTTGCTC
DlWRKY9	Forwards：	CAGGAAAATGAGGTGCGGAA
	Reverse：	AGAGCCACTAGTCCGCAAAT
DlWRKY10	Forwards：	GGCTTTCCCAGTCCAGAATC
	Reverse：	CTGATTGAGCTTGCAACAGC
DlWRKY11	Forwards：	GCTCCGCTGTCTCCTTAACA
	Reverse：	GCCACCGCCATTTGTCAATA
DlWRKY12	Forwards：	GGAATGAGGAAGAACCATCG
	Reverse：	TCCCTCCCACTCTCATTGTC
DlWRKY13	Forwards：	GGTTTGGGTCATGCAAGAGT
	Reverse：	CCCATTCCTTGAATTGGATG
DlWRKY14	Forwards：	AAATGACGGCTCGGAAGGTA
	Reverse：	ATCCAGCAGCTTCCTTCCTT
DlWRKY15	Forwards：	GTGGTAGCGGTGGTGGTAGT
	Reverse：	CCACCATCATCTGACCCTTT
DlWRKY16	Forwards：	AGCAGGCAGTAGCGTTTCAT
	Reverse：	TTCCTCTGGGAGAAGAAGCA
DlWRKY17	Forwards：	GGGGTCATAAACAGCTTCCA
	Reverse：	AAATGGGAAATCCACACCAA
DlWRKY18	Forwards：	CTCACCCAGTTACGGGAAGT
	Reverse：	CCAGGCACAGCAAATTCAGA
DlWRKY19	Forwards：	GTGGAGGTTGCAGTGTGAAG
	Reverse：	AAGCAGACGAAGGTGGTACA
DlWRKY20	Forwards：	GCCATTTCCAACCGTCACAT
	Reverse：	TGCCGCTTGTATAGGATGGT
DlWRKY21	Forwards：	CCACCACAACAACGCTACAA
	Reverse：	TCCTCCTCTCTCATGGGGAA
DlWRKY22	Forwards：	AAGCTGTTTGAGAGTTGCCG
	Reverse：	TGTGGGTGGTGATAATGGCT
DlWRKY23	Forwards：	ACTCTCCCGGTTTCTCATGG
	Reverse：	TCCTCCACCAAAGCTCCATT
DlWRKY24	Forwards：	GTTCCACAACCACCATCACC
	Reverse：	TCATAGCTCCCCATGCATCC
DlWRKY25	Forwards：	GGAGCTGGTGGTGAAGATCT
	Reverse：	TAATCCTCCAATCTCCGGCC
DlWRKY26	Forwards：	TCTTCGTTGTCGCAGTTGAG
	Reverse：	ACTCGTGCATTTTCGCTTCT
DlWRKY27	Forwards：	TTCAAGACAACCCCAGCTCT
	Reverse：	CGCCTTCTTCTATGGGGCTA
DlWRKY28	Forwards：	GCCTCAGAGCAAGTCAAGTG
	Reverse：	CACGGGCGACATCATTTTCT
DlWRKY29	Forwards：	GCTGATCACCAACTGCCTTC
	Reverse：	ATTCATCTCTCCCCATGCCC
DlWRKY30	Forwards：	CAAGTCCAAGCCCAAGAACC
	Reverse：	CCGCTTGTGTCACATCCTTT
DlWRKY31	Forwards：	ATAATACCACCACCACCGCT
	Reverse：	GAGCTCCTCCACCATGAGTT
DlWRKY32	Forwards：	TGTGGCCCTTTCGAAACAAG
	Reverse：	AGAAGTGGCAGCATGAGACT
DlWRKY33	Forwards：	CTCACTGCACCCTCCTCTAG
	Reverse：	TCTGAAATGCAAACCGAGGC
DlWRKY34	Forwards：	GCATTGTTGGGGCTGAAGAT
	Reverse：	TGCTTCTTTACGTTGCACCC
DlWRKY35	Forwards：	ACCGGTTCACTCCTCTCCTT
	Reverse：	GCTGAGACTGGACGAAGCTC
DlWRKY36	Forwards：	ACCCCTTGATGACGGCTTTA
	Reverse：	TGTTCCGCTGTATGTGACCT
DlWRKY37	Forwards：	CCTCCTCTGCCTCACAATCA
	Reverse：	TGCTATCGGTTTCCCCTGTT
DlWRKY38	Forwards：	GTGTCCAGGTTCTTCTCGGA
	Reverse：	TGAACAATGGAGGCCTAGCA
DlWRKY39	Forwards：	GAGCCTTCGGTATCTGACGA
	Reverse：	CCTGATCCGGACCTTGTTCT
DlWRKY40	Forwards：	TGCTGCTACTCCTCAACCAA
	Reverse：	CATTGTCGGGCTCTTGTACG
DlWRKY41	Forwards：	TTCAAGCAACCCTCTCCCTC
	Reverse：	GGAGGAGCTAGCCATTGAGA
DlWRKY42	Forwards：	AGAAGGAGGAGGAGGAGGAG
	Reverse：	GAGATGAGGCAGCGAAAAGG
DlWRKY43	Forwards：	CACAGCAGCTCAACTTGTCC
	Reverse：	CCACCAGTTGAGGCTATGGA
DlWRKY44	Forwards：	AGCCATGATCCACCTCGAAA
	Reverse：	TTTTCGCCACTTCCATCCAC
DlWRKY45	Forwards：	TTGTGTCCAGTATGAGCCGT
	Reverse：	GGGGCATCACATCTAGCTCT
DlWRKY46	Forwards：	CCAAGGTCAGTGCCAGAGTA
	Reverse：	AGTGGCCCATCTGCTTTAGT
DlWRKY47	Forwards：	GACACTCCCTCATTGCTTGC
	Reverse：	TGTGATGATGACCAGTGGCT
DlWRKY48	Forwards：	CCCTCAACTGAACCCACAAC
	Reverse：	AGCCCTGAAGTAGCACTGAG
DlWRKY49	Forwards：	TAACGGGTTCTTGGGGTTGA
	Reverse：	CAACTTGGCTCCTGGTTTGA
DlWRKY50	Forwards：	GGTGCCTCCTCCTCATCTTT
	Reverse：	ACCACTCGTGACCTCTCTTG
DlWRKY51	Forwards：	GCATGGACTGGGATTTGCAA
	Reverse：	AAAATCGTGGTGGTTTCGCA
DlWRKY52	Forwards：	CTGTGGAGATGGATGGTGGT
	Reverse：	TCCATCTTCGTGACAGCAGT
DlWRKY53	Forwards：	GGCCACCAAACCAATTCCAT
	Reverse：	GCAGCACTCACACTATCAGC
DlWRKY54	Forwards：	CAAAACAGTGAGGACCAGCC
	Reverse：	CTGTGAAAGGGTCTGCTTGG
DlWRKY55	Forwards：	GGCAGTGGAGACTAGTGAGG
	Reverse：	TAGCATCTGGGGTGGTGAAG
DlActin	Forwards：	ATTGTTGAGCAGCTTGTCCG
	Reverse：	GGAACACAACTTTGGCGAGT
