# Supplementary material for: Identification of WRKY Gene Family from Dimocarpus longan and Its Expression Analysis during Flower Induction and Abiotic Stress Responses
Source: Int J Mol Sci. 2018 Jul 25;19(8):2169. doi: 10.3390/ijms19082169 (PMC6121330; doi:10.3390/ijms19082169)
Supplement: Supplementary file 1 [file ijms-19-02169-s001.zip › ijms-319863-SI/Supplementary Table S4.xls]

## Sheet: Sheet1
Supplementary Table S4. FPKM values of DlWRKY genes in the three flower induction stages of "SJ" and "SX" longan species. Red color indicates the genes which showed down-regulated expression; blue color indicates the genes which showed up-regulated expression; and green color indicates the genes showed an up-regulated expression in the first two stages and a down-regulated expression in the third…
Gene name	Sample
	SJT1	SJT2	SJT3	SXT1	SXT2	SXT3
DlWRKY1	8.45	8.12	7.53	8.03	7.9	7.82
DlWRKY2	14.33	11.9	12.62	12.95	12.49	12.69
DlWRKY3	24.66	32.82	37.47	31.65	33.98	34.37
DlWRKY4	6.79	5.16	5.9	5.95	5.67	5.84
DlWRKY5	118.96	47.32	45.39	70.56	54.42	56.79
DlWRKY6	161.83	142.65	135.77	146.75	141.72	141.42
DlWRKY7	1.87	0.96	0.8	1.21	0.99	1
DlWRKY8	38.17	25.21	19.18	27.52	23.97	23.56
DlWRKY9	262.28	79.76	82.95	141.66	101.46	108.69
DlWRKY10	0	1.74	0	0.58	0.77	0.45
DlWRKY11	39.29	45.69	46.12	43.7	45.17	45
DlWRKY12	9.05	8.26	11	9.44	9.57	10
DlWRKY13	49.74	52.28	51.84	51.29	51.8	51.64
DlWRKY14	195.26	229.26	240.07	221.53	230.29	230.63
DlWRKY15	22.89	10.83	10.74	16.15	13.91	14.27
DlWRKY16	5.16	6.64	10.94	7.58	8.39	8.97
DlWRKY17	1.01	2.17	1.25	1.48	1.63	1.45
DlWRKY18	4.32	4.97	5.44	4.91	5.11	5.15
DlWRKY19	34.08	47.2	39.58	40.29	42.36	40.74
DlWRKY20	2.8	3.19	3.15	3.05	3.13	3.11
DlWRKY21	6.26	2.65	2.53	3.81	3	3.11
DlWRKY22	0	0	0.05	0.02	0.02	0.03
DlWRKY23	42.04	27.71	20.71	30.15	26.19	25.69
DlWRKY24	289.24	49.55	41.25	126.68	72.49	80.14
DlWRKY25	148.34	39.77	35.37	74.49	49.88	53.25
DlWRKY26	0.53	0.61	0.75	0.63	0.66	0.68
DlWRKY27	27.28	22.18	22.79	24.08	23.01	23.29
DlWRKY28	59.28	30.62	31.9	40.6	34.37	35.63
DlWRKY29	34.69	44.57	45.08	41.45	43.7	43.41
DlWRKY30	51.25	58.56	58.43	56.08	57.69	57.4
DlWRKY31	28.71	25.01	19.44	24.39	22.94	22.26
DlWRKY32	10.43	9	9.66	9.7	9.45	9.6
DlWRKY33	14.12	9.64	9.56	11.11	10.1	10.26
DlWRKY34	5.67	5.82	5.12	5.54	5.49	5.38
DlWRKY35	75.45	52.47	48.26	58.73	53.15	53.38
DlWRKY36	0.49	0.29	0.66	0.48	0.48	0.54
DlWRKY37	84.93	53.34	55.98	64.75	58.02	59.58
DlWRKY38	91.46	51.15	60.68	67.76	59.86	62.77
DlWRKY39	23.4	8.93	11.4	14.57	11.63	12.54
DlWRKY40	0.5	0.29	0.26	0.35	0.3	0.3
DlWRKY41	0	0.32	0.23	0.19	0.25	0.22
DlWRKY42	0.07	0.19	0.48	0.25	0.31	0.34
DlWRKY43	2.81	3.11	3.06	2.99	3.05	3.03
DlWRKY44	50.91	39.65	41.96	44.17	41.93	42.69
DlWRKY45	0.13	0.19	0.2	0.17	0.18	0.18
DlWRKY46	55.49	70.61	77.25	67.78	71.88	72.31
DlWRKY47	0	0.03	0	0.01	0.01	0.01
DlWRKY48	0.21	0.92	0.41	0.51	0.61	0.51
DlWRKY49	54.28	34.22	29.82	39.44	34.49	34.58
DlWRKY50	34.34	25.96	30.65	30.31	28.97	29.98
DlWRKY51	0.43	0.41	0.32	0.39	0.37	0.36
DlWRKY52	237.44	97.06	119.01	151.17	122.41	130.86
DlWRKY53	8.27	13.96	13.77	12	13.24	13
DlWRKY54	67.07	29.39	30.57	42.34	34.1	35.67
DlWRKY55	16.6	22.68	20.08	19.79	20.85	20.24
